# Supplementary material for: Birth Outcomes after the Fukushima Daiichi Nuclear Power Plant Disaster: A Long-Term Retrospective Study
Source: Int J Environ Res Public Health. 2017 May 19;14(5):542. doi: 10.3390/ijerph14050542 (PMC5451992; doi:10.3390/ijerph14050542)
Supplement: Supplementary file 1 [file ijerph-14-00542-s001.zip]

Archive with 5 entries (3 files):
- ijerph-186009-supplementary/
- ijerph-186009-supplementary/IJERPH Supplementary files/
- ijerph-186009-supplementary/IJERPH Supplementary files/IJERPH Supplementary table 1.pdf
- ijerph-186009-supplementary/IJERPH Supplementary files/IJERPH Supplementary table 2.pdf
- ijerph-186009-supplementary/IJERPH Supplementary files/IJERPH Supplementary table 3.pdf
